# Supplementary material for: Understanding the role and organization of health workers delivering non-communicable disease management in primary care in low- and middle-income countries: a scoping review
Source: BMC Prim Care. 2025 Nov 17;26:365. doi: 10.1186/s12875-025-03033-3 (PMC12625573; doi:10.1186/s12875-025-03033-3)
Supplement: Supplementary file 3 — Additional file 3. [file 12875_2025_3033_MOESM3_ESM.xlsx]

## Sheet: Additional file 2 Appendix S2
Study Characteristics																	Service Delivery Processes -> Modles of Care -> Service Packages																			Service Delivery Processes -> Modles of Care -> Service Design			Service Delivery Processes -> Modles of Care -> Organization and Facility Management					Service Delivery Processes -> Modles of Care -> Community Linkages and Engagement			Service Delivery Outputs
Covidence #	Study ID	Title	Lead Author	Year of Publication	Publication type	Country in which the study was conducted	Locality in which study was conducted	Aim of study	Study Design	Data source	What is the Intervention/Model of care being described?	In general, what is the primary care setting described at the country level?	What is the primary care setting described at the study level?	In general, who are the HCWs delivering care in PC?	In this study, what is the HCW total population size (N)? Please provide breakdown, if avaialble.	Conditions (which NCDs were described?)	What services were provided? Education and counselling, screening, diagnosis, linkage to care, treatment and management, referral, appointment reminders, telephone follow-up, other	Specify which PC HCWs providers are delivering care	Generalist MD [include family family physician] [RECODE FROM COLUMN S]	Generalist Services [Education and Counselling, Screening, Diagnosis, Treatment and Management, Referral, Appointment Reminders, Telephone Follow Up, Other - specify] [RECODE FROM COLUMN R]	Specialist MD [RECODE FROM COLUMN S]	Specialist Services - [Education and Counselling, Screening, Diagnosis, Treatment and Management, Referral, Appointment Reminders, Telephone Follow Up, Other - specify] [RECODE FROM COLUMN R]	Nurse [RECODE FROM COLUMN S]	Nurse Services [Education and Counselling, Screening, Diagnosis, Treatment and Management, Referral, Appointment Reminders, Telephone Follow Up, Other - specify] [RECODE FROM COLUMN R]	CHW [RECODE FROM COLUMN S]	CHW Services [Education and Counselling, Screening, Diagnosis, Treatment and Management, Referral, Appointment Reminders, Telephone Follow Up, Other - specify] [RECODE FROM COLUMN R]	Lay HW [volunteers][RECODE FROM COLUMN S]	Lay HW Sevices [Education and Counselling, Screening, Diagnosis, Treatment and Management, Referral, Appointment Reminders, Telephone Follow Up, Other - specify] [RECODE FROM COLUMN R]	Other [RECODE FROM COLUMN S]	Psychologist [Education and Counselling, Screening, Diagnosis, Treatment and Management, Referral, Appointment Reminders, Telephone Follow Up, Other - specify] [RECODE FROM COLUMN R]	Social Worker [Education and Counselling, Screening, Diagnosis, Treatment and Management, Referral, Appointment Reminders, Telephone Follow Up, Other - specify] [RECODE FROM COLUMN R]	Pharmacist [Education and Counselling, Screening, Diagnosis, Treatment and Management, Referral, Appointment Reminders, Telephone Follow Up, Other - specify] [RECODE FROM COLUMN R]	Nutrition/Dietician[Education and Counselling, Screening, Diagnosis, Treatment and Management, Referral, Appointment Reminders, Telephone Follow Up, Other - specify] [RECODE FROM COLUMN R]	Physical Educator[Education and Counselling, Screening, Diagnosis, Treatment and Management, Referral, Appointment Reminders, Telephone Follow Up, Other - specify] [RECODE FROM COLUMN R]	Other HW Sevices [Education and Counselling, Screening, Diagnosis, Treatment and Management, Referral, Appointment Reminders, Telephone Follow Up, Other - specify] [RECODE FROM COLUMN R]	Where were services provided to patients? Single Facility, mulitple facilities, home/community, other	Is there a system to promote first contact accessibility*? If yes, descrbie	Are there care pathways established to support continuity of care? If yes, describe	Are multidisciplinary teams established to support NCD management?	Does this study describe task shifting/task sharing among PC HCWs?	Are PC HCWs involved in supervising? If yes, descrbie	Are PC HCWs involved in facility management? If yes, describe who and how	Does the study describe how PC HCWs are trained? If yes, describe	Are PC HCWs involved in collaborating with community members? If yes, describe which providers and how	Is there proactive population outreach? If yes, describe which providers are involved in outreach	Are there services for self-care and/or health literacy in primary care? Self care, health literacy, both, neither. If yes, describe which providers are involved	What are the results of the model(s) of care in terms of endpoints/outcomes (clinical) and/or in reference to the set targets?Â	What is the reported outcome on geographical access to services?	What is the reported outcome on perceived barriers to access?
[truncated: 9 more columns]
